# Supplementary material for: Study of Potential Synergistic Effect of Probiotic Formulas on Acrylamide Reduction
Source: Int J Mol Sci. 2023 Feb 28;24(5):4693. doi: 10.3390/ijms24054693 (PMC10003183; doi:10.3390/ijms24054693)
Supplement: Supplementary file 1 [file ijms-24-04693-s001.zip]

Archive with 1 entries (1 files):
- ijms-2167038-supplementary.pdf
